# Supplementary material for: A new species of Numbakullidae Guţu & Heard, 2002 (Tanaidacea, Peracarida, Crustacea) from the Great Barrier Reef, Australia
Source: Zookeys. 2013 Oct 1;(337):35–47. doi: 10.3897/zookeys.337.5903 (PMC3800784; doi:10.3897/zookeys.337.5903)
Supplement: XML Treatment for Numbakullidae [file zookeys.337.5903-treatment1.xml]

<!DOCTYPE tp:taxon-treatment
  PUBLIC "-//TaxonX//DTD Taxonomic Treatment Publishing DTD v0 20100105//EN" "tax-treatment-NSO.dtd">
<tp:taxon-treatment xmlns:tp="http://www.plazi.org/taxpub"><tp:treatment-meta><mixed-citation publication-type="journal"><person-group><name><surname>Stępień</surname><given-names>Anna</given-names></name></person-group><article-title>A new species of Numbakullidae Guţu &amp; Heard, 2002 (Tanaidacea, Peracarida, Crustacea) from the Great Barrier Reef, Australia</article-title><source>Zookeys</source><day>1</day><month>10</month><year>2013</year><volume>2013</volume><issue>337</issue><fpage>35</fpage><lpage>47</lpage><pub-id pub-id-type="doi">10.3897/zookeys.337.5903</pub-id></mixed-citation></tp:treatment-meta><tp:nomenclature><label>Family</label><tp:taxon-name>
                            <tp:taxon-name-part taxon-name-part-type="subclass">Numbakullidae</tp:taxon-name-part>
                            <object-id xmlns:xlink="http://www.w3.org/1999/xlink" xlink:type="simple">http://species-id.net/wiki/Numbakullidae</object-id>
                        </tp:taxon-name><tp:taxon-authority>Guţu &amp; Heard, 2002</tp:taxon-authority></tp:nomenclature><tp:treatment-sec sec-type="Remarks"><title>Remarks.</title><p><xref ref-type="bibr" rid="B14">Guţu and Heard (2002)</xref> mentioned some morphological similarities between <tp:taxon-name>Numbakullidae</tp:taxon-name> and two other families: <tp:taxon-name>Kalliapseudidae</tp:taxon-name> Lang, 1956 and <tp:taxon-name>Metapseudidae</tp:taxon-name> Lang, 1970. The presence of filtering setae suggests a relationship to <tp:taxon-name>Kalliapseudidae</tp:taxon-name>. <xref ref-type="bibr" rid="B14">Guţu and Heard (2002)</xref> also listed number of characters between the two families, which imply that present of setae is a parallelism.</p><p><tp:taxon-name>Numbakullidae</tp:taxon-name> resembles the <tp:taxon-name>Metapseudidae</tp:taxon-name> in the appearance of pereopods 2–5 (elongated propodus and well-developed dactylus). Guţu (2006) later suggested that <!--PageBreak--><italic><tp:taxon-name>Numbakulla</tp:taxon-name></italic> is most closely similar to three genera from subfamily <tp:taxon-name>Chondropodinae</tp:taxon-name> Guţu, 2008 (<tp:taxon-name>Metapseudidae</tp:taxon-name>): <italic><tp:taxon-name>Calozodion</tp:taxon-name></italic> Gardiner, 1973, <italic><tp:taxon-name>Zaraza</tp:taxon-name></italic> Guţu, 2006c and <italic><tp:taxon-name>Chondropodus</tp:taxon-name></italic> Guţu, 2006a based on configuration of terminal lobe of labium.</p><p>Despite this similarities there are many characters which distinguish the <tp:taxon-name>Chondropodinae</tp:taxon-name> from the <tp:taxon-name>Numbakullidae</tp:taxon-name>: short pleotelson, usually with lateral incision, spines on antennule, labium with lateral spines, pereopod 1 digging type, with row of spines and plumose setae on basis, and propodus longer than carpus. At this point, therefore the relationships of the <tp:taxon-name>Numbakullidae</tp:taxon-name> remained unclear.</p><p>Undoubtedly <italic><tp:taxon-name>Numbakulla</tp:taxon-name></italic> represents a separate family. According to a phylogenetic analysis based on morphological characters, the <tp:taxon-name>Numbakullidae</tp:taxon-name> is not closely related to either the <tp:taxon-name>Kalliapseudidae</tp:taxon-name> nor the <tp:taxon-name>Metapseudidae</tp:taxon-name> (personal observations, study in progress).</p></tp:treatment-sec><ref-list><ref id="B14"><mixed-citation xmlns:xlink="http://www.w3.org/1999/xlink" xlink:type="simple"><person-group><name name-style="western"><surname>Guţu</surname><given-names>M</given-names></name><name name-style="western"><surname>Heard</surname><given-names>RW</given-names></name></person-group> (<year>2002</year>) <article-title>A new genus and species of a new family of apseudomorph tanaidaceans (Crustacea: Peracarida) from Australian waters.</article-title><source>Travaux du Muséum National d´Histoire Naturelle “Grigore Antipa”</source><volume>44</volume>: <fpage>93</fpage>-<lpage>103</lpage>.</mixed-citation></ref></ref-list></tp:taxon-treatment>
