# Supplementary material for: A new species of Numbakullidae Guţu & Heard, 2002 (Tanaidacea, Peracarida, Crustacea) from the Great Barrier Reef, Australia
Source: Zookeys. 2013 Oct 1;(337):35–47. doi: 10.3897/zookeys.337.5903 (PMC3800784; doi:10.3897/zookeys.337.5903)
Supplement: XML Treatment for Numbakulla [file zookeys.337.5903-treatment2.xml]

<!DOCTYPE tp:taxon-treatment
  PUBLIC "-//TaxonX//DTD Taxonomic Treatment Publishing DTD v0 20100105//EN" "tax-treatment-NSO.dtd">
<tp:taxon-treatment xmlns:tp="http://www.plazi.org/taxpub"><tp:treatment-meta><mixed-citation publication-type="journal"><person-group><name><surname>Stępień</surname><given-names>Anna</given-names></name></person-group><article-title>A new species of Numbakullidae Guţu &amp; Heard, 2002 (Tanaidacea, Peracarida, Crustacea) from the Great Barrier Reef, Australia</article-title><source>Zookeys</source><day>1</day><month>10</month><year>2013</year><volume>2013</volume><issue>337</issue><fpage>35</fpage><lpage>47</lpage><pub-id pub-id-type="doi">10.3897/zookeys.337.5903</pub-id></mixed-citation></tp:treatment-meta><tp:nomenclature><label>Genus</label><tp:taxon-name>
                            <tp:taxon-name-part taxon-name-part-type="genus">Numbakulla</tp:taxon-name-part>
                            <object-id xmlns:xlink="http://www.w3.org/1999/xlink" xlink:type="simple">http://species-id.net/wiki/Numbakulla</object-id>
                        </tp:taxon-name><tp:taxon-authority>Guţu &amp; Heard, 2002</tp:taxon-authority></tp:nomenclature><tp:treatment-sec sec-type="Diagnosis"><title>Diagnosis.</title><p>(amended after <xref ref-type="bibr" rid="B14">Guţu and Heard 2002</xref>): Body dorso-ventrally flattened, elongated, more than four times as long as wide. Cephalothorax and pleotelson very large in relation to pereon and pleon (cephalothorax at least as long as first three pereonites combined, pleotelson as long as all pleonites combined). Pereonites and pleonites wide and short, all similar in length or fourth pereonite longer than the rest, pleonites all similar in length. Eyes present or absent. Maxilliped palp with numerous inner plumose setae. Epignath elongate, with long terminal spine. Cheliped with exopodite, carpus and propodus very large. Pereopod 1 with exopodite bearing distally 4 to 5 plumose setae, propodus very short, at least two times shorter than carpus. Pereopod 6 with long carpus and propodus and with long plumose setae on basis, merus and carpus. Four pairs of pleopods. Uropod with elongated basis and multisegmented endopod, inserted medially on lateral margin of pleotelson. Sexual dimorphism very pronounced in large size of male cheliped.</p></tp:treatment-sec><tp:treatment-sec sec-type="Type species"><title>Type species.</title><p><italic><tp:taxon-name>Numbakulla pygameus</tp:taxon-name></italic> Guţu &amp; Heard, 2002, by monotypy.</p></tp:treatment-sec><tp:treatment-sec sec-type="Species included"><title>Species included.</title><p><italic><tp:taxon-name>Numbakulla pygameus</tp:taxon-name></italic> Guţu &amp; Heard, 2002, <italic><tp:taxon-name>Numbakulla srilankensis</tp:taxon-name></italic> Guţu, 2006, <italic><tp:taxon-name>Numbakulla pii</tp:taxon-name></italic> sp. n.</p></tp:treatment-sec><ref-list><ref id="B14"><mixed-citation xmlns:xlink="http://www.w3.org/1999/xlink" xlink:type="simple"><person-group><name name-style="western"><surname>Guţu</surname><given-names>M</given-names></name><name name-style="western"><surname>Heard</surname><given-names>RW</given-names></name></person-group> (<year>2002</year>) <article-title>A new genus and species of a new family of apseudomorph tanaidaceans (Crustacea: Peracarida) from Australian waters.</article-title><source>Travaux du Muséum National d´Histoire Naturelle “Grigore Antipa”</source><volume>44</volume>: <fpage>93</fpage>-<lpage>103</lpage>.</mixed-citation></ref></ref-list></tp:taxon-treatment>
